# Supplementary material for: Repeated epidural delivery of Shinbaro2: effects on neural recovery, inflammation, and pain modulation in a rat model of lumbar spinal stenosis
Source: Front Pharmacol. 2024 May 17;15:1324251. doi: 10.3389/fphar.2024.1324251 (PMC11140021; doi:10.3389/fphar.2024.1324251)
Supplement: Supplementary file 2 [file Table1.xlsx]

## Sheet: Figure 1
Fig 1B	Tukey's multiple comparisons test	Mean Diff.	95.00% CI of diff.	Significant?	Summary	Adjusted P Value	A-?
	0 vs. 0.0625	-0.7021	-5.527 to 4.123	No	ns	0.9802	B	0.0625
	0 vs. 0.125	-3.009	-7.343 to 1.325	No	ns	0.1663	C	0.125
	0 vs. 0.25	-3.511	-8.439 to 1.418	No	ns	0.1544	D	0.25
	0 vs. 0.5	-3.31	-8.006 to 1.386	No	ns	0.1592	E	0.5
	0 vs. 1	-2.307	-6.695 to 2.082	No	ns	0.333	F	1
	0 vs. 2	-4.012	-10.83 to 2.808	No	ns	0.2577	G	2
	Test details	Mean 1	Mean 2	Mean Diff.	SE of diff.	n1	n2	q	DF
	0 vs. 0.0625	100	100.7	-0.7021	1.295	6	6	0.5423	5
	0 vs. 0.125	100	103	-3.009	1.163	6	6	2.588	5
	0 vs. 0.25	100	103.5	-3.511	1.322	6	6	2.655	5
	0 vs. 0.5	100	103.3	-3.31	1.26	6	6	2.627	5
	0 vs. 1	100	102.3	-2.307	1.177	6	6	1.959	5
	0 vs. 2	100	104	-4.012	1.83	6	6	2.193	5
Fig 1C	Tukey's multiple comparisons test	Mean Diff.	95.00% CI of diff.	Significant?	Summary	Adjusted P Value
	0 vs. 0	2.935	2.313 to 3.556	Yes	****	<0.0001	A-B
	0 vs. 0.0625	-0.09986	-0.6113 to 0.4116	No	ns	0.9994	B-C
	0 vs. 0.125	-0.4793	-0.9907 to 0.03216	No	ns	0.2028	B-D
	0 vs. 0.25	-0.6576	-1.169 to -0.1461	Yes	**	0.0217	B-E
	0 vs. 0.5	-0.7689	-1.280 to -0.2574	Yes	**	0.004	B-F
	0 vs. 1	-0.8954	-1.407 to -0.3840	Yes	***	0.0005	B-G
	0 vs. 2	-1.02	-1.532 to -0.5087	Yes	****	<0.0001	B-H
	Test details	Mean 1	Mean 2	Mean Diff.	SE of diff.	n1	n2	q	DF
	0 vs. 0	4.659	1.724	2.935	0.1961	6	7	21.17	47
	0 vs. 0.0625	1.724	1.824	-0.09986	0.1884	7	7	0.5301	47
	0 vs. 0.125	1.724	2.203	-0.4793	0.1884	7	7	2.544	47
	0 vs. 0.25	1.724	2.381	-0.6576	0.1884	7	7	3.491	47
	0 vs. 0.5	1.724	2.493	-0.7689	0.1884	7	7	4.081	47
	0 vs. 1	1.724	2.619	-0.8954	0.1884	7	7	4.753	47
Fig 1D	Tukey's multiple comparisons test	Mean Diff.	95.00% CI of diff.	Significant?	Summary	Adjusted P Value
	0 vs. 0	-0.7846	-0.8887 to -0.6805	Yes	****	<0.0001	A-B
	0 vs. 0.0625	0.03014	-0.05893 to 0.1192	No	ns	0.898
	0 vs. 0.125	0.1166	0.02750 to 0.2056	Yes	**	0.0054
	0 vs. 0.25	0.1619	0.07278 to 0.2509	Yes	****	<0.0001
	0 vs. 0.5	0.2199	0.1308 to 0.3089	Yes	****	<0.0001
	0 vs. 1	0.2786	0.1895 to 0.3676	Yes	****	<0.0001
	0 vs. 2	0.3357	0.2466 to 0.4248	Yes	****	<0.0001
	Test details	Mean 1	Mean 2	Mean Diff.	SE of diff.	n1	n2	q	DF
	0 vs. 0	0.2461	1.031	-0.7846	0.03286	7	7	33.77	48
	0 vs. 0.0625	1.031	1.001	0.03014	0.03286	7	7	0.9173	48
	0 vs. 0.125	1.031	0.9141	0.1166	0.03286	7	7	3.548	48
	0 vs. 0.25	1.031	0.8689	0.1619	0.03286	7	7	4.926	48
	0 vs. 0.5	1.031	0.8109	0.2199	0.03286	7	7	6.691	48
	0 vs. 1	1.031	0.7521	0.2786	0.03286	7	7	8.478	48
	0 vs. 2	1.031	0.695	0.3357	0.03286	7	7	10.22	48
Fig 1G	Tukey's multiple comparisons test	Mean Diff.	95.00% CI of diff.	Significant?	Summary	Adjusted P Value	B-?
	H2O2 vs. Blank	-1673	-2498 to -847.6	Yes	****	<0.0001	A	Blank
	H2O2 vs. 0.5	6.153	-819.0 to 831.3	No	ns	>0.9999	C	0.5
	H2O2 vs. 1	-1086	-1911 to -261.0	Yes	**	0.0063	D	1
	H2O2 vs. 2	-1232	-2057 to -406.6	Yes	**	0.0017	E	2
	Test details	Mean 1	Mean 2	Mean Diff.	SE of diff.	n1	n2	q	DF
	H2O2 vs. Blank	2554	4227	-1673	326	10	10	5.132	45
	H2O2 vs. 0.5	2554	2548	6.153	326	10	10	0.01887	45
	H2O2 vs. 1	2554	3640	-1086	326	10	10	3.332	45
	H2O2 vs. 2	2554	3786	-1232	326	10	10	3.779	45
Fig 1I	Tukey's multiple comparisons test	Mean Diff.	95.00% CI of diff.	Significant?	Summary	Adjusted P Value	B-?
	H2O2 vs. Blank	-66.4	-87.63 to -45.17	Yes	****	<0.0001	A	Blank
	H2O2 vs. 0.5	-7.1	-28.33 to 14.13	No	ns	0.8123	C	0.5
	H2O2 vs. 1	-18.6	-39.83 to 2.632	No	ns	0.101	D	1
	H2O2 vs. 2	-48.2	-69.43 to -26.97	Yes	****	<0.0001	E	2
	Test details	Mean 1	Mean 2	Mean Diff.	SE of diff.	n1	n2	q	DF
	H2O2 vs. Blank	16.9	83.3	-66.4	8.387	10	10	7.917	45
	H2O2 vs. 0.5	16.9	24	-7.1	8.387	10	10	0.8465	45
	H2O2 vs. 1	16.9	35.5	-18.6	8.387	10	10	2.218	45
	H2O2 vs. 2	16.9	65.1	-48.2	8.387	10	10	5.747	45
Fig 1J	Tukey's multiple comparisons test	Mean Diff.	95.00% CI of diff.	Significant?	Summary	Adjusted P Value	B-?
	H2O2 vs. Blank	-77.21	-102.8 to -51.64	Yes	****	<0.0001	A	Blank
	H2O2 vs. 0.5	-6.02	-31.59 to 19.55	No	ns	0.935	C	0.5
	H2O2 vs. 1	-19.83	-45.40 to 5.747	No	ns	0.1696	D	1
	H2O2 vs. 2	-55.36	-80.93 to -29.79	Yes	****	<0.0001	E	2
	Test details	Mean 1	Mean 2	Mean Diff.	SE of diff.	n1	n2	q	DF
	H2O2 vs. Blank	22.79	100	-77.21	10.1	10	10	7.643	45
	H2O2 vs. 0.5	22.79	28.81	-6.02	10.1	10	10	0.596	45
	H2O2 vs. 1	22.79	42.62	-19.83	10.1	10	10	1.963	45
	H2O2 vs. 2	22.79	78.15	-55.36	10.1	10	10	5.48	45

## Sheet: Figure 2
Fig 2B	Tukey's multiple comparisons test	Mean Diff.	95.00% CI of diff.	Significant?	Summary	Adjusted P Value
	LSS vs. Sham	-8.217	-10.55 to -5.881	Yes	****	<0.0001	A-B
	LSS vs. Sh2-1	3.853	1.516 to 6.189	Yes	***	0.0006	B-C
	LSS vs. Sh2-2	4.532	2.196 to 6.869	Yes	****	<0.0001	B-D
	Test details	Mean 1	Mean 2	Mean Diff.	SE of diff.	n1	n2	q	DF
	LSS vs. Sham	2.054	10.27	-8.217	0.8559	8	8	13.58	28
	LSS vs. Sh2-1	10.27	6.419	3.853	0.8559	8	8	6.366	28
	LSS vs. Sh2-2	10.27	5.739	4.532	0.8559	8	8	7.489	28
Fig 2D	Tukey's multiple comparisons test	Mean Diff.	95.00% CI of diff.	Significant?	Summary	Adjusted P Value
	LSS vs. Sham	-14.34	-17.63 to -11.05	Yes	****	<0.0001	A-B
	LSS vs. Sh2-1	4.623	1.330 to 7.916	Yes	**	0.0038	B-C
	LSS vs. Sh2-2	8.602	5.309 to 11.89	Yes	****	<0.0001	B-D
	Test details	Mean 1	Mean 2	Mean Diff.	SE of diff.	n1	n2	q	DF
	LSS vs. Sham	5.087	19.43	-14.34	1.194	7	7	16.99	24
	LSS vs. Sh2-1	19.43	14.8	4.623	1.194	7	7	5.477	24
	LSS vs. Sh2-2	19.43	10.83	8.602	1.194	7	7	10.19	24
Fig 2E	Tukey's multiple comparisons test	Mean Diff.	95.00% CI of diff.	Significant?	Summary	Adjusted P Value	B-?
	LSS vs. Sham	0.7133	0.5522 to 0.8743	Yes	****	<0.0001	A	Sham
	LSS vs. Sh2-1	0.4873	0.3263 to 0.6484	Yes	****	<0.0001	C	Sh2-1
	LSS vs. Sh2-2	0.6939	0.5329 to 0.8550	Yes	****	<0.0001	D	Sh2-2
	Test details	Mean 1	Mean 2	Mean Diff.	SE of diff.	n1	n2	q	DF
	LSS vs. Sham	1	0.2867	0.7133	0.06531	9	9	10.92	32
	LSS vs. Sh2-1	1	0.5127	0.4873	0.06531	9	9	7.462	32
	LSS vs. Sh2-2	1	0.3061	0.6939	0.06531	9	9	10.63	32
Fig 2F	Tukey's multiple comparisons test	Mean Diff.	95.00% CI of diff.	Significant?	Summary	Adjusted P Value	B-?
	LSS vs. Sham	0.9841	0.8374 to 1.131	Yes	****	<0.0001	A	Sham
	LSS vs. Sh2-1	0.8653	0.7186 to 1.012	Yes	****	<0.0001	C	Sh2-1
	LSS vs. Sh2-2	0.8842	0.7375 to 1.031	Yes	****	<0.0001	D	Sh2-2
	Test details	Mean 1	Mean 2	Mean Diff.	SE of diff.	n1	n2	q	DF
	LSS vs. Sham	1	0.01586	0.9841	0.0595	9	9	16.54	32
	LSS vs. Sh2-1	1	0.1347	0.8653	0.0595	9	9	14.54	32
	LSS vs. Sh2-2	1	0.1158	0.8842	0.0595	9	9	14.86	32
Fig 2G	Tukey's multiple comparisons test	Mean Diff.	95.00% CI of diff.	Significant?	Summary	Adjusted P Value	B-?
	LSS vs. Sham	0.7465	0.6136 to 0.8795	Yes	****	<0.0001	A	Sham
	LSS vs. Sh2-1	0.6404	0.5074 to 0.7734	Yes	****	<0.0001	C	Sh2-1
	LSS vs. Sh2-2	0.6702	0.5372 to 0.8032	Yes	****	<0.0001	D	Sh2-2
	Test details	Mean 1	Mean 2	Mean Diff.	SE of diff.	n1	n2	q	DF
	LSS vs. Sham	1	0.2535	0.7465	0.05393	9	9	13.84	32
	LSS vs. Sh2-1	1	0.3596	0.6404	0.05393	9	9	11.87	32
	LSS vs. Sh2-2	1	0.3298	0.6702	0.05393	9	9	12.43	32
Fig 2H	Tukey's multiple comparisons test	Mean Diff.	95.00% CI of diff.	Significant?	Summary	Adjusted P Value	B-?
	LSS vs. Sham	0.88	0.7953 to 0.9646	Yes	****	<0.0001	A	Sham
	LSS vs. Sh2-1	0.6005	0.5159 to 0.6852	Yes	****	<0.0001	C	Sh2-1
	LSS vs. Sh2-2	0.6628	0.5781 to 0.7474	Yes	****	<0.0001	D	Sh2-2
	Test details	Mean 1	Mean 2	Mean Diff.	SE of diff.	n1	n2	q	DF
	LSS vs. Sham	1	0.12	0.88	0.03433	9	9	25.63	32
	LSS vs. Sh2-1	1	0.3995	0.6005	0.03433	9	9	17.49	32
	LSS vs. Sh2-2	1	0.3372	0.6628	0.03433	9	9	19.31	32
Fig 2I	Tukey's multiple comparisons test	Mean Diff.	95.00% CI of diff.	Significant?	Summary	Adjusted P Value
	LSS vs. Sham	-0.4002	-1.167 to 0.3666	No	ns	0.5001	A-B
	LSS vs. Sh2-1	-0.8803	-1.647 to -0.1135	Yes	*	0.0194	B-C
	LSS vs. Sh2-2	-0.7148	-1.482 to 0.05194	No	ns	0.0748	B-D
	Test details	Mean 1	Mean 2	Mean Diff.	SE of diff.	n1	n2	q	DF
	LSS vs. Sham	0.5998	1	-0.4002	0.283	9	9	2	32
	LSS vs. Sh2-1	1	1.88	-0.8803	0.283	9	9	4.399	32
	LSS vs. Sh2-2	1	1.715	-0.7148	0.283	9	9	3.572	32
Fig 2J	Tukey's multiple comparisons test	Mean Diff.	95.00% CI of diff.	Significant?	Summary	Adjusted P Value	B-?
	LSS vs. Sham	-0.9281	-1.256 to -0.6000	Yes	****	<0.0001	A	Sham
	LSS vs. Sh2-1	-0.2034	-0.5315 to 0.1247	No	ns	0.3074	C	Sh2-1
	LSS vs. Sh2-2	-0.8491	-1.177 to -0.5209	Yes	****	<0.0001	D	Sh2-2
	Test details	Mean 1	Mean 2	Mean Diff.	SE of diff.	n1	n2	q	DF
	LSS vs. Sham	1	1.928	-0.9281	0.1331	9	9	6.975	32
	LSS vs. Sh2-1	1	1.203	-0.2034	0.1331	9	9	1.528	32
	LSS vs. Sh2-2	1	1.849	-0.8491	0.1331	9	9	6.381	32

## Sheet: Figure 3
Fig 3B	Tukey's multiple comparisons test	Mean Diff.	95.00% CI of diff.	Significant?	Summary	Adjusted P Value
	LSS vs. Sham	-45.13	-53.56 to -36.70	Yes	****	<0.0001	A-B
	LSS vs. Sh2-1	31.33	22.89 to 39.76	Yes	****	<0.0001	B-C
	LSS vs. Sh2-2	35.41	26.98 to 43.84	Yes	****	<0.0001	B-D
	Test details	Mean 1	Mean 2	Mean Diff.	SE of diff.	n1	n2	q	DF
	LSS vs. Sham	12.43	57.56	-45.13	3.131	10	10	20.38	36
	LSS vs. Sh2-1	57.56	26.24	31.33	3.131	10	10	14.15	36
	LSS vs. Sh2-2	57.56	22.15	35.41	3.131	10	10	15.99	36
Fig 3D	Tukey's multiple comparisons test	Mean Diff.	95.00% CI of diff.	Significant?	Summary	Adjusted P Value
	LSS vs. Sham	-0.5533	-0.7360 to -0.3706	Yes	****	<0.0001	A-B
	LSS vs. Sh2-1	0.5778	0.3952 to 0.7605	Yes	****	<0.0001	B-C
	LSS vs. Sh2-2	0.7419	0.5592 to 0.9246	Yes	****	<0.0001	B-D
	Test details	Mean 1	Mean 2	Mean Diff.	SE of diff.	n1	n2	q	DF
	LSS vs. Sham	0.4467	1	-0.5533	0.06743	9	9	11.6	32
	LSS vs. Sh2-1	1	0.4221	0.5778	0.06743	9	9	12.12	32
	LSS vs. Sh2-2	1	0.2581	0.7419	0.06743	9	9	15.56	32

## Sheet: Figure 4
Fig 4B	Tukey's multiple comparisons test	Mean Diff.	95.00% CI of diff.	Significant?	Summary	Adjusted P Value
	LSS vs. Sham	-27.46	-32.78 to -22.13	Yes	****	<0.0001	A-B
	LSS vs. Sh2-1	23.66	18.34 to 28.98	Yes	****	<0.0001	B-C
	LSS vs. Sh2-2	26.94	21.62 to 32.26	Yes	****	<0.0001	B-D
	Test details	Mean 1	Mean 2	Mean Diff.	SE of diff.	n1	n2	q	DF
	LSS vs. Sham	17.51	44.97	-27.46	1.976	10	10	19.65	36
	LSS vs. Sh2-1	44.97	21.3	23.66	1.976	10	10	16.93	36
	LSS vs. Sh2-2	44.97	18.03	26.94	1.976	10	10	19.28	36
Fig 4C	Tukey's multiple comparisons test	Mean Diff.	95.00% CI of diff.	Significant?	Summary	Adjusted P Value
	LSS vs. Sham	-18.12	-23.88 to -12.35	Yes	****	<0.0001	A-B
	LSS vs. Sh2-1	16.66	10.89 to 22.43	Yes	****	<0.0001	B-C
	LSS vs. Sh2-2	18.66	12.90 to 24.43	Yes	****	<0.0001	B-D
	Test details	Mean 1	Mean 2	Mean Diff.	SE of diff.	n1	n2	q	DF
	LSS vs. Sham	18	36.12	-18.12	2.141	10	10	11.97	36
	LSS vs. Sh2-1	36.12	19.46	16.66	2.141	10	10	11.01	36
	LSS vs. Sh2-2	36.12	17.46	18.66	2.141	10	10	12.33	36
Fig 4D	Tukey's multiple comparisons test	Mean Diff.	95.00% CI of diff.	Significant?	Summary	Adjusted P Value
	LSS vs. Sham	15.19	6.684 to 23.69	Yes	***	0.0001	A-B
	LSS vs. Sh2-1	-11.46	-19.96 to -2.959	Yes	**	0.0046	B-C
	LSS vs. Sh2-2	-5.19	-13.69 to 3.311	No	ns	0.3683	B-D
	Test details	Mean 1	Mean 2	Mean Diff.	SE of diff.	n1	n2	q	DF
	LSS vs. Sham	51.04	35.85	15.19	3.161	10	11	6.794	37
	LSS vs. Sh2-1	35.85	47.32	-11.46	3.161	11	10	5.128	37
	LSS vs. Sh2-2	35.85	41.05	-5.19	3.161	11	10	2.322	37
Fig 4E	Tukey's multiple comparisons test	Mean Diff.	95.00% CI of diff.	Significant?	Summary	Adjusted P Value
	LSS vs. Sham	-0.9865	-1.082 to -0.8914	Yes	****	<0.0001	A-B
	LSS vs. Sh2-1	0.7232	0.6281 to 0.8183	Yes	****	<0.0001	B-C
	LSS vs. Sh2-2	0.8466	0.7514 to 0.9417	Yes	****	<0.0001	B-D
	Test details	Mean 1	Mean 2	Mean Diff.	SE of diff.	n1	n2	q	DF
	LSS vs. Sham	0.01347	1	-0.9865	0.03511	9	9	39.73	32
	LSS vs. Sh2-1	1	0.2768	0.7232	0.03511	9	9	29.13	32
	LSS vs. Sh2-2	1	0.1534	0.8466	0.03511	9	9	34.1	32
Fig 4F	Tukey's multiple comparisons test	Mean Diff.	95.00% CI of diff.	Significant?	Summary	Adjusted P Value
	LSS vs. Sham	-0.697	-0.8510 to -0.5430	Yes	****	<0.0001	A-B
	LSS vs. Sh2-1	0.3895	0.2355 to 0.5435	Yes	****	<0.0001	B-C
	LSS vs. Sh2-2	0.7149	0.5608 to 0.8689	Yes	****	<0.0001	B-D
	Test details	Mean 1	Mean 2	Mean Diff.	SE of diff.	n1	n2	q	DF
	LSS vs. Sham	0.303	1	-0.697	0.05684	9	9	17.34	32
	LSS vs. Sh2-1	1	0.6105	0.3895	0.05684	9	9	9.691	32
	LSS vs. Sh2-2	1	0.2851	0.7149	0.05684	9	9	17.78	32

## Sheet: Figure 5
Fig 5B	Tukey's multiple comparisons test	Mean Diff.	95.00% CI of diff.	Significant?	Summary	Adjusted P Value
	LSS vs. Sham	0.3043	-3.260 to 3.868	No	ns	0.9956	A-B
	LSS vs. Sh2-1	-12.47	-16.04 to -8.907	Yes	****	<0.0001	B-C
	LSS vs. Sh2-2	-11.18	-14.74 to -7.613	Yes	****	<0.0001	B-D
	Test details	Mean 1	Mean 2	Mean Diff.	SE of diff.	n1	n2	q	DF
	LSS vs. Sham	11.89	11.58	0.3043	1.323	10	10	0.3252	36
	LSS vs. Sh2-1	11.58	24.05	-12.47	1.323	10	10	13.33	36
	LSS vs. Sh2-2	11.58	22.76	-11.18	1.323	10	10	11.94	36
Fig 5C	Tukey's multiple comparisons test	Mean Diff.	95.00% CI of diff.	Significant?	Summary	Adjusted P Value
	LSS vs. Sham	-0.9977	-5.260 to 3.264	No	ns	0.9216	A-B
	LSS vs. Sh2-1	-10.36	-14.63 to -6.102	Yes	****	<0.0001	B-C
	LSS vs. Sh2-2	-11.29	-15.56 to -7.032	Yes	****	<0.0001	B-D
	Test details	Mean 1	Mean 2	Mean Diff.	SE of diff.	n1	n2	q	DF
	LSS vs. Sham	9.511	10.51	-0.9977	1.583	10	10	0.8916	36
	LSS vs. Sh2-1	10.51	20.87	-10.36	1.583	10	10	9.262	36
	LSS vs. Sh2-2	10.51	21.8	-11.29	1.583	10	10	10.09	36
Fig 5D	Tukey's multiple comparisons test	Mean Diff.	95.00% CI of diff.	Significant?	Summary	Adjusted P Value
	LSS vs. Sham	2.638	2.002 to 3.273	Yes	****	<0.0001	A-B
	LSS vs. Sh2-1	-1.791	-2.426 to -1.156	Yes	****	<0.0001	B-C
	LSS vs. Sh2-2	-2.895	-3.530 to -2.260	Yes	****	<0.0001	B-D
	Test details	Mean 1	Mean 2	Mean Diff.	SE of diff.	n1	n2	q	DF
	LSS vs. Sham	3.638	1	2.638	0.2345	9	9	15.91	32
	LSS vs. Sh2-1	1	2.791	-1.791	0.2345	9	9	10.8	32
	LSS vs. Sh2-2	1	3.895	-2.895	0.2345	9	9	17.46	32

## Sheet: Figure 6
Fig 6B	Tukey's multiple comparisons test	Mean Diff.	95.00% CI of diff.	Significant?	Summary	Adjusted P Value
	1
	LSS vs. Sham	-5.917	-6.143 to -5.690	Yes	****	<0.0001
	LSS vs. Sh2-1	-0.4167	-0.8206 to -0.01277	Yes	*	0.0432
	LSS vs. Sh2-2	-0.25	-0.7375 to 0.2375	No	ns	0.4026
	2
	LSS vs. Sham	-5.833	-6.139 to -5.528	Yes	****	<0.0001
	LSS vs. Sh2-1	-0.9167	-1.698 to -0.1353	Yes	*	0.0222
	LSS vs. Sh2-2	-1	-1.579 to -0.4207	Yes	**	0.0018
	3
	LSS vs. Sham	-5.833	-6.139 to -5.528	Yes	****	<0.0001
	LSS vs. Sh2-1	-1.25	-1.929 to -0.5707	Yes	**	0.0011
	LSS vs. Sh2-2	-1.417	-2.123 to -0.7105	Yes	***	0.0006
	4
	LSS vs. Sham	-5.5	-5.910 to -5.090	Yes	****	<0.0001
	LSS vs. Sh2-1	-1.833	-2.882 to -0.7845	Yes	**	0.0016
	LSS vs. Sh2-2	-1.75	-3.250 to -0.2496	Yes	*	0.0229
	Test details	Mean 1	Mean 2	Mean Diff.	SE of diff.	n1	n2	q	DF
	1
	LSS vs. Sham	15.08	21	-5.917	0.08333	12	12	71	11
	LSS vs. Sh2-1	15.08	15.5	-0.4167	0.1486	12	12	2.803	11
	LSS vs. Sh2-2	15.08	15.33	-0.25	0.1794	12	12	1.393	11
	2
	LSS vs. Sham	15.17	21	-5.833	0.1124	12	12	51.91	11
	LSS vs. Sh2-1	15.17	16.08	-0.9167	0.2876	12	12	3.188	11
	LSS vs. Sh2-2	15.17	16.17	-1	0.2132	12	12	4.69	11
	3
	LSS vs. Sham	15.17	21	-5.833	0.1124	12	12	51.91	11
	LSS vs. Sh2-1	15.17	16.42	-1.25	0.25	12	12	5	11
	LSS vs. Sh2-2	15.17	16.58	-1.417	0.2599	12	12	5.451	11
	4
	LSS vs. Sham	15.5	21	-5.5	0.1508	12	12	36.48	11
	LSS vs. Sh2-1	15.5	17.33	-1.833	0.386	12	12	4.75	11
	LSS vs. Sh2-2	15.5	17.25	-1.75	0.5522	12	12	3.169	11
Fig 6C	Tukey's multiple comparisons test	Mean Diff.	95.00% CI of diff.	Significant?	Summary	Adjusted P Value
	1
	LSS vs. Sham	5.253	0.8690 to 9.637	Yes	*	0.0209
	LSS vs. Sh2-1	3.764	-0.5293 to 8.057	No	ns	0.0861
	LSS vs. Sh2-2	4.295	0.6768 to 7.913	Yes	*	0.022
	2
	LSS vs. Sham	6.561	4.782 to 8.340	Yes	****	<0.0001
	LSS vs. Sh2-1	3.233	0.6077 to 5.858	Yes	*	0.0181
	LSS vs. Sh2-2	3.417	1.057 to 5.777	Yes	**	0.0072
	3
	LSS vs. Sham	8.493	4.170 to 12.82	Yes	***	0.001
	LSS vs. Sh2-1	4.453	0.2851 to 8.621	Yes	*	0.037
	LSS vs. Sh2-2	6.493	1.281 to 11.71	Yes	*	0.017
	4
	LSS vs. Sham	9.891	5.648 to 14.13	Yes	***	0.0003
	LSS vs. Sh2-1	8.373	4.599 to 12.15	Yes	***	0.0004
	LSS vs. Sh2-2	8.211	4.329 to 12.09	Yes	***	0.0006
	Test details	Mean 1	Mean 2	Mean Diff.	SE of diff.	n1	n2	q	DF
	1
	LSS vs. Sham	8.389	3.136	5.253	1.559	10	10	3.369	9
	LSS vs. Sh2-1	8.389	4.625	3.764	1.527	10	10	2.465	9
	LSS vs. Sh2-2	8.389	4.094	4.295	1.287	10	10	3.338	9
	2
	LSS vs. Sham	8.382	1.821	6.561	0.6328	10	10	10.37	9
	LSS vs. Sh2-1	8.382	5.149	3.233	0.9337	10	10	3.463	9
	LSS vs. Sh2-2	8.382	4.965	3.417	0.8393	10	10	4.071	9
	3
	LSS vs. Sham	9.108	0.615	8.493	1.538	10	10	5.524	9
	LSS vs. Sh2-1	9.108	4.655	4.453	1.482	10	10	3.004	9
	LSS vs. Sh2-2	9.108	2.615	6.493	1.854	10	10	3.503	9
	4
	LSS vs. Sham	10.57	0.679	9.891	1.509	10	10	6.555	9
	LSS vs. Sh2-1	10.57	2.197	8.373	1.342	10	10	6.238	9
	LSS vs. Sh2-2	10.57	2.359	8.211	1.381	10	10	5.947	9
Fig 6D	Tukey's multiple comparisons test	Mean Diff.	95.00% CI of diff.	Significant?	Summary	Adjusted P Value
	1
	LSS vs. Sham	-2.966	-4.284 to -1.647	Yes	***	0.0004
	LSS vs. Sh2-1	-1.146	-2.586 to 0.2946	No	ns	0.1228
	LSS vs. Sh2-2	-2.184	-4.066 to -0.3007	Yes	*	0.0248
	2
	LSS vs. Sham	-2.384	-3.493 to -1.275	Yes	***	0.0005
	LSS vs. Sh2-1	-1.746	-3.558 to 0.06601	No	ns	0.0587
	LSS vs. Sh2-2	-1.238	-3.198 to 0.7224	No	ns	0.2442
	3
	LSS vs. Sham	-2.9	-4.049 to -1.751	Yes	***	0.0002
	LSS vs. Sh2-1	-2.613	-3.633 to -1.592	Yes	***	0.0002
	LSS vs. Sh2-2	-1.356	-2.796 to 0.08439	No	ns	0.0648
	4
	LSS vs. Sham	-3.206	-5.225 to -1.187	Yes	**	0.0041
	LSS vs. Sh2-1	-1.868	-3.327 to -0.4087	Yes	*	0.0147
	LSS vs. Sh2-2	-1.436	-2.769 to -0.1031	Yes	*	0.0356
	Test details	Mean 1	Mean 2	Mean Diff.	SE of diff.	n1	n2	q	DF
	1
	LSS vs. Sham	4.415	7.38	-2.966	0.469	10	10	6.323	9
	LSS vs. Sh2-1	4.415	5.56	-1.146	0.5122	10	10	2.236	9
	LSS vs. Sh2-2	4.415	6.598	-2.184	0.6696	10	10	3.261	9
	2
	LSS vs. Sham	4.038	6.422	-2.384	0.3945	10	10	6.043	9
	LSS vs. Sh2-1	4.038	5.784	-1.746	0.6445	10	10	2.709	9
	LSS vs. Sh2-2	4.038	5.276	-1.238	0.6972	10	10	1.776	9
	3
	LSS vs. Sham	3.736	6.636	-2.9	0.4087	10	10	7.095	9
	LSS vs. Sh2-1	3.736	6.349	-2.613	0.363	10	10	7.197	9
	LSS vs. Sh2-2	3.736	5.092	-1.356	0.5123	10	10	2.647	9
	4
	LSS vs. Sham	3.5	6.706	-3.206	0.718	10	10	4.465	9
	LSS vs. Sh2-1	3.5	5.368	-1.868	0.519	10	10	3.599	9
	LSS vs. Sh2-2	3.5	4.936	-1.436	0.474	10	10	3.029	9
Fig 6F	Tukey's multiple comparisons test	Mean Diff.	95.00% CI of diff.	Significant?	Summary	Adjusted P Value
	LSS vs. Sham	1.835	0.9334 to 2.737	Yes	****	<0.0001	B	LSS
	LSS vs. Sh2-1	0.5138	-0.3878 to 1.415	No	ns	0.3684	C	Sh2-1
	LSS vs. Sh2-2	0.7363	-0.1653 to 1.638	No	ns	0.1281	D	Sh2-2
	Test details	Mean 1	Mean 2	Mean Diff.	SE of diff.	n1	n2	q	DF
	LSS vs. Sham	6.711	4.876	1.835	0.3631	8	8	5.054	28
	LSS vs. Sh2-1	6.711	6.198	0.5138	0.3631	8	8	1.415	28
	LSS vs. Sh2-2	6.711	5.975	0.7363	0.3631	8	8	2.028	28
Fig 6G	Tukey's multiple comparisons test	Mean Diff.	95.00% CI of diff.	Significant?	Summary	Adjusted P Value	B-?
	LSS vs. Sham	-1.466	-2.755 to -0.1778	Yes	*	0.023	A	Sham
	LSS vs. Sh2-1	-1.933	-3.221 to -0.6441	Yes	**	0.0025	C	Sh2-1
	LSS vs. Sh2-2	-0.5375	-1.826 to 0.7509	No	ns	0.6059	D	Sh2-2
	Test details	Mean 1	Mean 2	Mean Diff.	SE of diff.	n1	n2	q	DF
	LSS vs. Sham	11.26	12.72	-1.466	0.5189	8	8	2.826	28
	LSS vs. Sh2-1	11.26	13.19	-1.933	0.5189	8	8	3.725	28
	LSS vs. Sh2-2	11.26	11.79	-0.5375	0.5189	8	8	1.036	28
Fig 6H	Tukey's multiple comparisons test	Mean Diff.	95.00% CI of diff.	Significant?	Summary	Adjusted P Value	B-?
	LSS vs. Sham	0.8988	0.3669 to 1.431	Yes	***	0.0007	A	Sham
	LSS vs. Sh2-1	0.4613	-0.07059 to 0.9931	No	ns	0.0999	C	Sh2-1
	LSS vs. Sh2-2	0.2275	-0.3043 to 0.7593	No	ns	0.5881	D	Sh2-2
	Test details	Mean 1	Mean 2	Mean Diff.	SE of diff.	n1	n2	q	DF
	LSS vs. Sham	5.083	4.184	0.8988	0.2142	8	8	4.196	28
	LSS vs. Sh2-1	5.083	4.621	0.4613	0.2142	8	8	2.154	28
	LSS vs. Sh2-2	5.083	4.855	0.2275	0.2142	8	8	1.062	28
Fig 6I	Tukey's multiple comparisons test	Mean Diff.	95.00% CI of diff.	Significant?	Summary	Adjusted P Value
	Left
	LSS vs. Sham	12.64	9.460 to 15.82	Yes	****	<0.0001
	LSS vs. Sh2-1	6.578	3.396 to 9.759	Yes	****	<0.0001
	LSS vs. Sh2-2	9.371	6.190 to 12.55	Yes	****	<0.0001
	Right
	LSS vs. Sham	11.17	7.988 to 14.35	Yes	****	<0.0001
	LSS vs. Sh2-1	8.872	5.780 to 11.96	Yes	****	<0.0001
	LSS vs. Sh2-2	6.313	3.131 to 9.494	Yes	****	<0.0001
	Test details	Mean 1	Mean 2	Mean Diff.	SE of diff.	n1	n2	q	DF
	Left
	LSS vs. Sham	22.56	9.916	12.64	1.263	8	8	10.01	32
	LSS vs. Sh2-1	22.56	15.98	6.578	1.263	8	8	5.208	32
	LSS vs. Sh2-2	22.56	13.19	9.371	1.263	8	8	7.42	32
	Right
	LSS vs. Sham	19.67	8.498	11.17	1.263	8	8	8.844	32
	LSS vs. Sh2-1	19.67	10.8	8.872	1.227	8	9	7.228	32
	LSS vs. Sh2-2	19.67	13.35	6.313	1.263	8	8	4.998	32
